# Supplementary material for: Combined action observation and motor imagery practice for upper limb recovery following stroke: a systematic review and meta-analysis
Source: Front Neurol. 2025 Jul 23;16:1567421. doi: 10.3389/fneur.2025.1567421 (PMC12327397; doi:10.3389/fneur.2025.1567421)
Supplement: Supplementary file 4 [file Table_4.xlsx]

## Sheet: Raw data for meta-analysis
Authors	Year	Articale	Outcome measure	Timepoints	Baseline	N	mean	sd	Follow-up 1	mean	sd	mean/sd within group	Follow-up 2	mean	sd	Follow-up 3	mean	sd	Follow-up 4	mean	sd	SMD_d (Pre)	SMD_d (W1)	SMD_d (W2)	SMD_d (W3)	SMD_d (W4)
Yao Sun, Wei Wei, Zhizeng Lou, Haitao Gan, Xiaohua Hu	2016	Improving motor imagery practice with synchronous action observation in stroke patients	FMA_UE	Pre, 1 Week Post, 2 Week Post, 3 Week Post, 4 Week Post	Control	5	14.8	1.92	Control	19	1.58	NA	Control	24	2.12	Control	29.6	2.07	Control	34.4	2.82	0.107 (-1.776)	1.168	1.828	1.886	1.901 (2.63)
					Experimental	5	14.61	1.81	Experimental	20.6	1.14	NA	Experimental	27.81	1.92	Experoimental	33	1.58	Experimental	39.4	2.41
Annick A.A. Timmermans, Jeanine A. Verbunt, Rachma van Woerden, Martine Moennekens, Dia H. Pernot, Henk A.M. Seelen	2013	Effect of Mental Practice on the Improvement of Function and Daily Activity Performance of the Upper Extremity in Patients With Subacute Stroke: A Randomized Clinical Trial	FMA_UE	Pre, Post, 6 months Post, 9 months Post and 12 months post	Control	14	47	35.2, 60.0	Control	52	41, 61	2 (-1-9) T0-T1	Control	57	48, 63	Control	60	48, 64	5 (1-13.5) T1-T4		Median and IQR
					Experimental	18	47.5	31.0, 5.5	Experimental	51	42, 61	6.5 (1.5-11.2) T0-T1	Experimental	53.5	49.2, 58.7	Experoimental	58	52.0, 63.7	5 (1.2-16.7) T1-T4		NO 9 months post data
Nuttawat Rungsirisilp, Pakaratee Chaiyawat, Sakaowarat Techataweesub, Aungsnee Meesrisuk, Yodchanan Wongsawat	2023	Applying Action Observation During a Brain-Computer Interface on Upper Limb Recovery in Chronic Stroke Patients	FMA_UE	Pre and Post	Control	8	29.38	8.45	Control	32.13	9.04	2.75 (1.56)
					Experimental	9	27.78	13.58	Experimental	33.44	15.36	5.67 (3.09)
Jong-Bae Choi, Seo-Won Yang, Sung-Ryong Ma	2022	The Effect of Action Observation Combined with Motor Imagery Training on Upper Extremity Function and Corticospinal Excitability in Stroke Patients: A Randomized Controlled Trial.	FMA_UE	Pre and Post	Control	23	13.04	5.02	Control	14.22	5.06	1.17(1.07)
					Experimental	22	15.5	3.41	Experimental	18.59	3.86	3.09(2.82)
Je Shik Nam, Tae Im Yi, Hyun Im Moon	2019	Effects of adjuvant mental practice using inverse video of the unaffected upper limb in subacute stroke: a pilot randomized controlled study	FMA_UE	Pre and Post	Control	10	15.9	9.9	Control	19.7	11.7	3.80(4.90)
					Experimental	10	14.9	8	Experimental	19.3	13.6	4.40(6.60)
Stephen J. Page, Peter Levine	2021	Multimodal Mental Practice Versus Repetitive Task Practice Only to Treat Chronic Stroke: A Randomized Controlled Pilot Study	FMA_UE	Pre and Post	Control	9	26.9	1.6	Control	30.3	1.8	3.50(0.10)
					Experimental	9	27.7	1	Experimental	32.9	1.3	5.20(0.30)
Teresa M. Green, Nicole M. Fromm, Farida Sita Gayle, Jinna Lee, Wanyi Wang, Asha K. Vas	2023	Examining the Delivery Mode of Mental Practice in Reducing Hemiparesis: A Randomized Controlled Trial	FMA_UE	Pre and Post	Control	5	27.2	10.1	Control	38.2	10.9	Z = 2.02, p = .043, r = .63
					Experimental	4	31.5	11.8	Experimental	52.5	8	Z = 1.83, p = .068, r = .64
Karen P. Liu, Chetwyn C. Chan, Tatia M. Lee, Christina W. Hui-Chan	2004	Mental imagery for promoting relearning for people after stroke: A randomized controlled trial	FMA_UE	Pre and Post	Control	20	NA	NA	Control	NA	NA	F=0.35 (between group)
					Experimental	26	NA	NA	Experimental	NA	NA	F=0.05 (within group)
Thara .N, Sai Kumar .N, Vinod Babu .K, Akshata Akalwadi	2015	Comparative Study Between Task Specific Motor Imagery With Mental Practice Versus Task Specific Mirror Therapy on Upper Limb Functions for Sub Acute Hemiplegia	ARAT	Pre and Post	Control	15	21.6	6.57	Control	31.47	5.15	3.9351 (0.6199)
					Experimental	15	23.8	4.93	Experimental	37.33	8.04	4.0111 (0.628)
Hua Liu, Lu-ping Song, Tong Zhang	2014	Mental practice combined with physical practice to enhance hand recovery in stroke patients	ARAT	Pre and Post	Control	10	15.1	15.59	Control	19.3	15.12	5.2(2.04)
					Experimental	10	17.5	18.83	Experimental	30.1	17.43	12.7(7.22)
