# Supplementary material for: Combined action observation and motor imagery practice for upper limb recovery following stroke: a systematic review and meta-analysis
Source: Front Neurol. 2025 Jul 23;16:1567421. doi: 10.3389/fneur.2025.1567421 (PMC12327397; doi:10.3389/fneur.2025.1567421)
Supplement: Supplementary file 5 [file Table_5.xlsx]

## Sheet: ROB2
Study	D1	D2	D3	D4	D5	Overall
Sun et al 2016	Some concerns	Low	Low	Low	Some concerns	some concerns
Choi et al 2022	Some concerns	Some concerns	Low	Some concerns	Some concerns	High
Thara et al 2015	Low	Low	Low	Low	Low	Low
Nam et al 2019	Low	Some concerns	Low	Low	Low	Some concerns
Rungsirisilp et al 2023	Some concerns	Some concerns	Low	Low	Low	some concerns
Liu et al 2004	Low	Low	Low	Low	Some concerns	Some concerns
Timmermans et al 2013	Some concerns	Low	Low	Low	Low	Some concerns
Liu et al 2014	Some concerns	Low	Low	Low	Some concerns	Some concerns
Green et al 2023	Some concerns	Low	Low	Low	Low	Some concerns

## Sheet: ROSINS-I
Study	D1	D2	D3	D4	D5	D6	D7	Overall
Rungsirisilp et al 2022	Low	Low	Serious	Low	Low	Moderate	Low	serious
Fujiwara et al 2022	Moderate	Low	Serious	Low	Low	Moderate	Low	serious
Lin et al 2023	Low	Low	Serious	Low	Low	Low	Low	serious
Huang et al 2021	Low	Low	Serious	Low	Low	Low	Low	moderate
Cha et al 2015	Low	Low	Low	Low	Low	Low	Low	low
Sun et al 2014	Low	Low	Moderate	Low	Low	Low	Moderate	moderate
Ichidi et al 2018	Low	Low	Moderate	Low	Low	Low	Moderate	moderate
Binks et al 2023	Low	Low	Low	Low	Low	Low	Low	low
Robinson-Bert et al 2022	Low	Low	Low	Low	Low	Low	Moderate	moderate

## Sheet: GRADE_FMA-UE
GRADE criteria	Rating (circle one)	Footnotes (explain reasons for down- or upgrading)	Quality of the evidence (Circle one)
Outcome: FMA-UE
Study design	RCT (starts as high quality) Non-RCT (starts as low quality)	RCTs
Risk of Bias (use the Cochrane Risk of Bias tables and figures)	No serious (-1) very serious (-2)	Inadequate methods of sequence generation. Lack of blinding of participants.	⊕⊕⊕⊕ High
Inconsistency	No serious (-1) very serious (-2)	Low: I² < 40%	⊕⊕⊕ Moderate
Indirectness	No serious (-1) very serious (-2)	Differences in interventions and comparators	⊕⊕ Low
Imprecision	No serious (-1) very serious (-2)	Small smaple size (180 < 400)	⊕ Very Low
Publication Bias	Undetected Strongly suspected (-1)
Other (upgrading factors, circle all that apply)	Large effect (+1 or +2) Dose response (+1 or +2) No Plausible confounding (+1 or +2)

## Sheet: GRADE_ARAT
GRADE criteria	Rating (circle one)	Footnotes (explain reasons for down- or upgrading)	Quality of the evidence (Circle one)
Outcome: ARAT
Study design	RCT (starts as high quality) Non-RCT (starts as low quality)	RCTs
Risk of Bias (use the Cochrane Risk of Bias tables and figures)	No serious (-1) very serious (-2)	Inadequate methods of sequence generation.	⊕⊕⊕⊕ High
Inconsistency	No serious (-1) very serious (-2)	Low: I² < 40%	⊕⊕⊕ Moderate
Indirectness	No serious (-1) very serious (-2)	Differences in comparators	⊕⊕ Low
Imprecision	No serious (-1) very serious (-2)	Small smaple size (< 400)	⊕ Very Low
Publication Bias	Undetected Strongly suspected (-1)
Other (upgrading factors, circle all that apply)	Large effect (+1 or +2) Dose response (+1 or +2) No Plausible confounding (+1 or +2)
